# Supplementary material for: Expansion and evolution of insect GMC oxidoreductases
Source: BMC Evol Biol. 2007 May 11;7:75. doi: 10.1186/1471-2148-7-75 (PMC1891103; doi:10.1186/1471-2148-7-75)
Supplement: Additional File 4 — Insect Flo-2 gene coding sequence. The predicted coding sequences of Flo-2 genes in fly, mosquito, bee, and beetle. [file 1471-2148-7-75-S4.txt]

Flo-2 gene sequence information

1.
The predicted protein sequence of Flo-2

2.
The coding sequence of Flo-2
The coding sequence that exists in the 3' of the cluster (49bp encoding the first 16 amino acids of FLO-2) is separated in the first line.


D. melanogaster
1. (FLO2-PA)
MGNIHTTGPNEALIVSGGCCGSTKKRTIVGGWAWAWWLVTDVQRLSLNVMTLNPMCENVETSQGVPLTVTGVAQCKIMKSSSYKQTDYHNDEADELLGTASEQFLGKSVKEIKQTILQTLEGHLRAILGTLTVEEVYKDRDQFAALVREVAAPDVGRMGIEILSFTIKDVYDDVQYLASLGKAQTAVVKRDADAGVAEANRDAGIREAECEKSAMDVKYSTDTKIEDNTRMYKLQKANFDQEINTAKAESQLAYELQAAKIRQRIRNEEIQIEVVERRKQIEIESQEVQRKDRELTGTVKLPAEAEAFRLQTLAQAKQCQTIEGARAEAERIRKIGSAEAHAIELVGKAEAERMRMKAHVYKQYGDAAIMNIVLESLPKIAAEVAAPLAKTDEIVLIGGNDNITNDVTRLVAQLPPSINALTGVDLSKVLSKIPGAKA

2.
ATGGGCAACATACACACGACGGGTCCCAATGAGGCGTTAATTGTTTCAG
GTGGCTGCTGTGGATCGACCAAGAAGCGCACGATTGTGGGCGGCTGGGCGTGGGCGTGGTGGCTGGTAACCGATGTCCAGCGACTGTCCCTCAATGTGATGACCCTGAATCCGATGTGCGAGAATGTGGAAACGTCGCAAGGTGTTCCGCTAACGGTGACCGGAGTGGCTCAATGCAAGATCATGAAGTCATCTTCGTATAAGCAAACCGATTATCATAACGACGAGGCCGACGAGCTTCTAGGCACTGCCAGCGAGCAATTCCTTGGAAAGAGCGTCAAGGAGATCAAGCAGACGATCCTGCAAACCCTCGAAGGACATTTGAGAGCCATATTGGGAACGCTTACAGTAGAAGAGGTGTACAAGGACCGCGACCAATTCGCTGCCTTGGTGCGCGAGGTGGCCGCACCGGACGTGGGTCGTATGGGCATCGAGATTCTCTCGTTTACGATCAAGGACGTCTACGATGATGTGCAGTACCTGGCCTCGTTGGGCAAGGCCCAGACCGCCGTGGTCAAGCGGGATGCAGATGCCGGCGTGGCGGAGGCCAATCGAGATGCCGGTATCCGTGAGGCGGAGTGCGAAAAGAGCGCCATGGATGTGAAATACTCGACGGACACGAAAATCGAGGACAACACCAGGATGTACAAGCTGCAGAAGGCCAATTTCGATCAGGAGATCAACACGGCCAAGGCCGAATCGCAGTTGGCCTACGAGCTGCAGGCAGCCAAGATCCGCCAGCGCATCCGTAACGAGGAGATTCAGATCGAGGTGGTGGAGCGACGCAAGCAGATCGAGATTGAGTCGCAGGAAGTGCAGCGCAAGGATCGCGAGCTCACTGGCACAGTCAAGCTGCCCGCCGAGGCCGAGGCCTTCCGCCTCCAGACCCTTGCGCAGGCCAAGCAATGTCAGACCATCGAGGGTGCCCGTGCCGAGGCGGAGCGCATACGCAAGATCGGATCGGCGGAGGCCCATGCCATCGAGTTGGTGGGCAAGGCGGAGGCGGAACGCATGCGGATGAAGGCCCATGTGTACAAGCAGTACGGCGATGCAGCAATTATGAATATTGTACTCGAATCGCTGCCCAAGATTGCCGCTGAGGTGGCTGCACCACTGGCCAAAACCGATGAGATTGTCCTAATTGGCGGCAACGATAATATAACCAACGATGTGACTCGCTTGGTGGCCCAGCTACCGCCATCGATCAACGCCTTGACCGGAGTGGATTTGTCCAAGGTTCTGTCCAAGATACCGGGGGCCAAGGCGTGA


A. gambiae
1.
MGNIHTVGPNEALIVSGGCCGSTKKRTIVGGWAWAWWLVTDVQRLSLEVMTLNPMCEMVETAQGVPLTVTGVAQCKIMKMMNVYYFHHQADELLGTASEQFLGKSVKEIKMTILQTLEGHLRAILGTLTVEEVYKDRDQFAALVREVAAPDVGRMGIEILSFTIKDVYDDVQYLQSLGKAQTASVKRDADAGVAEANRDAGIREAECEKSAMDVKYSTDTKIEDNARMYKLQKANFDQEINTAKAESQLAYELQAAKIRQRIRNEEIQIDIVERRKQIEIETQEINRKDCELNATVKLPAEAESYRVQAIAEGKRTQTVESARAEAERIKKIGSAEAYAIEQVGKAEAERMRMKANVYKMYGDAAIMNIVLESLPKIAAEVAAPLAKTEEIVLIGGNDQTTGDVTRLVGQLPPAINALTGVDLSKVLGKIPGAKA

2.
ATGGGGAATATTCACACCGTTGGACCGAACGAGGCCCTCATCGTATCAG
GTGGTTGTTGTGGCTCCACGAAGAAACGTACCATTGTCGGCGGTTGGGCATGGGCCTGGTGGTTGGTAACCGACGTCCAGCGCCTCTCGCTAGAGGTGATGACGCTGAATCCCATGTGCGAAATGGTTGAGACGGCCCAGGGTGTCCCACTGACCGTAACCGGAGTGGCACAGTGCAAAATCATGAAGATGATGAACGTCTATTATTTTCACCACCAGGCCGACGAGCTGCTTGGCACGGCGAGCGAGCAATTTTTGGGCAAATCGGTAAAGGAAATCAAGATGACAATCCTGCAAACGCTCGAAGGTCACCTGCGAGCGATTCTTGGAACGCTTACAGTCGAGGAGGTGTACAAAGACCGCGACCAGTTCGCGGCACTGGTGCGCGAGGTCGCGGCCCCTGACGTCGGCAGGATGGGCATCGAGATATTGTCCTTTACGATCAAGGACGTGTACGACGATGTCCAGTACCTGCAGTCGCTCGGTAAGGCGCAGACGGCGAGCGTGAAGCGCGACGCTGATGCGGGTGTTGCCGAGGCTAATCGTGACGCCGGCATACGGGAGGCCGAGTGCGAGAAGAGCGCCATGGACGTCAAGTACTCAACCGACACCAAGATCGAGGACAACGCACGCATGTACAAGCTGCAGAAGGCAAACTTTGATCAGGAAATTAACACGGCGAAAGCAGAATCGCAGCTCGCGTACGAACTGCAGGCTGCCAAAATTCGCCAGCGCATCCGTAACGAGGAAATTCAGATCGATATCGTAGAGCGCCGCAAGCAGATCGAGATCGAAACGCAGGAAATCAATCGCAAGGATTGCGAACTGAACGCCACGGTGAAGCTGCCGGCGGAGGCGGAGAGCTACCGCGTGCAAGCGATTGCCGAGGGCAAACGCACGCAAACGGTCGAAAGCGCACGGGCCGAGGCAGAGCGCATCAAGAAGATCGGATCGGCGGAAGCGTACGCCATCGAGCAGGTCGGAAAAGCGGAAGCGGAACGGATGCGTATGAAGGCGAACGTATACAAGATGTACGGCGATGCGGCCATCATGAATATCGTGCTCGAATCACTGCCTAAGATCGCAGCTGAAGTTGCGGCGCCATTGGCGAAGACAGAAGAGATCGTTCTGATCGGTGGCAACGATCAAACGACGGGCGATGTGACGCGTCTCGTTGGACAGCTGCCTCCAGCCATCAATGCCCTGACCGGGGTTGACCTATCGAAGGTGCTGGGCAAGATACCCGGGGCGAAAGCATAA


A. mellifera
1.
MGNVHTCGPNEALVVSGGCCGSMKKRTIVGGYAFTWWFVTDVQRLSLEVMTLNPVCESVETAQGVPLTVTGVAQCKIMKADELLHTASEQFLGKSVYEIKSTILSTLEGHLRAILGTLSVEEVYKDRDQFATLVREVAAPDVGRMGIEILSFTIKDVYDDVQYLASLGKAQTAAVKRDADVGVAEANRDAGIREAECEKAAMDIKYNTDTKIEDNARLFQLQKANFDQEVNTAKAEAQLAYELQAAKIRQRIRNEEIQIEVVERRKQIEVEEQEVRRKEHELQSTVRLPAEAEHYKIGKVAEGKRTQTVNAAIAEAERIRLIGTAEAQALEAIGVSEAQRMQMKAAVYKKYGGAAILNIALNALPKIAAEVAAPLARTEEIVLLGGNDATSGEITRLVGQVPPAVQALTGVDISKVCKIPGAK

2.
ATGGGAAACGTTCATACTTGTGGTCCAAACGAAGCTCTCGTTGTATCAG
GAGGATGTTGCGGGTCCATGAAGAAGAGGACCATCGTAGGCGGTTACGCGTTCACGTGGTGGTTCGTGACCGACGTTCAACGATTATCTCTCGAGGTGATGACACTGAATCCTGTCTGTGAAAGCGTGGAAACCGCACAGGGAGTACCATTGACCGTCACAGGAGTAGCACAGTGCAAGATCATGAAGGCTGATGAACTCCTCCACACTGCCAGCGAACAATTTTTAGGAAAAAGCGTTTACGAAATCAAATCGACAATCCTTTCCACTCTCGAGGGTCATCTTCGTGCGATATTAGGCACGTTATCGGTAGAGGAGGTGTACAAAGATCGGGATCAATTCGCCACATTGGTGAGAGAGGTAGCAGCGCCAGATGTTGGTCGCATGGGGATCGAAATTTTATCGTTCACGATAAAAGACGTATACGACGACGTTCAATACTTGGCGTCACTTGGCAAGGCACAAACTGCAGCTGTCAAACGGGACGCCGATGTCGGCGTCGCCGAGGCTAATCGTGATGCTGGCATTCGAGAAGCAGAATGTGAGAAAGCAGCGATGGATATAAAATATAATACCGACACAAAGATCGAAGACAATGCCAGACTCTTTCAACTGCAGAAAGCGAATTTCGATCAGGAAGTGAACACGGCGAAAGCAGAGGCACAGTTGGCTTACGAACTTCAAGCGGCAAAGATAAGGCAACGAATACGAAACGAGGAGATTCAAATAGAGGTGGTGGAAAGGCGTAAACAAATCGAAGTTGAAGAACAAGAGGTACGTCGAAAGGAACATGAGCTTCAAAGTACTGTGAGATTACCTGCAGAGGCTGAACATTATAAAATTGGCAAAGTAGCCGAAGGAAAAAGAACACAAACCGTAAACGCGGCCATAGCCGAAGCTGAGAGGATTCGATTGATTGGAACAGCCGAGGCTCAAGCATTAGAAGCGATTGGAGTGTCAGAGGCTCAACGTATGCAGATGAAAGCCGCTGTCTACAAGAAGTACGGCGGAGCTGCTATTTTGAATATTGCACTCAATGCTTTGCCAAAGATTGCAGCAGAGGTAGCCGCACCATTAGCGAGAACAGAGGAAATCGTTCTTCTTGGCGGAAATGACGCGACTAGCGGAGAAATTACACGCCTTGTGGGGCAAGTACCTCCAGCTGTTCAAGCACTGACCGGTGTAGATATTTCAAAAGTATGCAAGATACCAGGAGCAAAGTAA


T. castaneum
1.
MGNIHTVGPNEALIVSGGCCGSTKRVTIVGGWAWAWWLVTDVQRLSLEVMTLNPMCGNVETAQGVPLTVTGVAQCKIMKADELLYTASEQFLGKSVKEIKATILQTLEGHLRTLTVEEVYRDRDQFAALVREVAAPDVGRMGIEILSFTIKDVYDDVQYLTSLGKAQTAMVKRDADAGVAEANRDAGIREAECQKSAMDVKYSTDTKIEDNSRMFKLQKANFNQEINTAKAEAQLAYELQAAKIRQKIRNEEIQIDVVERKKQIEIEAQEVMRKERELNATVRLPAEAESYKVQMIAEGKRTQTVQTAKAESERIKLLGTAEASAIAGIGKADAERMRQKAAVYKQFGDAAIMSLVIDALPKIAAEVSAPLAKTEEIVLIGGPDTTTAEITRLVGQIPPAVNALTGVNLSQVLGKIPGATTQQVAAAVK

2.
ATGGGAAATATCCATACGGTGGGACCGAATGAAGCCCTCATTGTTTCAG
GAGGATGCTGCGGTTCGACCAAGCGCGTGACGATCGTAGGCGGCTGGGCATGGGCCTGGTGGTTGGTGACGGACGTCCAGCGTCTGTCCCTCGAAGTGATGACGTTAAATCCCATGTGCGGAAACGTGGAAACTGCTCAGGGGGTTCCCCTAACGGTCACAGGAGTGGCCCAGTGCAAGATAATGAAAGCTGATGAACTCCTCTACACCGCTTCGGAGCAGTTTCTCGGGAAATCAGTCAAGGAGATCAAAGCGACGATTCTCCAGACGCTGGAAGGGCACTTGCGAACTCTTACAGTCGAAGAGGTGTACCGCGACCGGGACCAATTCGCAGCCCTCGTCCGGGAAGTGGCAGCCCCGGATGTGGGTCGGATGGGCATCGAGATCCTCTCCTTCACCATCAAGGACGTCTATGACGACGTCCAGTACCTCACATCCCTCGGGAAAGCCCAGACGGCGATGGTGAAACGCGACGCCGACGCCGGCGTCGCCGAAGCCAACCGGGATGCCGGAATACGCGAAGCCGAATGCCAGAAATCGGCAATGGACGTCAAGTACTCCACCGACACCAAAATCGAGGACAATTCACGAATGTTCAAGTTGCAAAAGGCCAACTTCAATCAAGAAATTAACACTGCCAAAGCCGAAGCACAATTGGCCTACGAATTACAAGCCGCTAAAATTCGCCAAAAAATTCGAAACGAAGAAATTCAGATCGACGTGGTCGAGAGGAAAAAACAAATCGAAATCGAGGCTCAAGAAGTGATGAGGAAAGAGAGGGAGTTGAATGCGACGGTGAGGCTTCCGGCCGAAGCCGAGAGCTACAAAGTCCAAATGATCGCGGAAGGGAAGCGGACTCAGACTGTGCAGACGGCCAAGGCCGAAAGCGAGCGCATCAAGCTTTTGGGCACGGCTGAGGCCTCGGCCATCGCAGGCATCGGCAAGGCCGACGCGGAGCGCATGCGCCAGAAAGCCGCCGTTTACAAGCAATTCGGGGACGCCGCCATCATGTCTCTCGTCATAGATGCCTTACCAAAGATCGCAGCCGAAGTCTCCGCTCCGTTGGCCAAAACCGAGGAGATTGTTCTGATTGGAGGCCCTGACACGACGACGGCCGAGATTACCCGACTGGTGGGCCAGATCCCACCCGCCGTCAATGCCTTAACGGGAGTGAATCTATCCCAAGTTCTCGGGAAAATCCCCGGAGCTACAACGCAACAAGTCGCTGCCGCTGTCAAATAA
