# Supplementary material for: Expansion and evolution of insect GMC oxidoreductases
Source: BMC Evol Biol. 2007 May 11;7:75. doi: 10.1186/1471-2148-7-75 (PMC1891103; doi:10.1186/1471-2148-7-75)
Supplement: Additional File 5 — The predicted alternative splicing pattern of A. gambiae GMCβ4. The exon/intron sequences of A. gambiae GMCβ4 gene. [file 1471-2148-7-75-S5.txt]

A. gambiae beta 4
Predicted alternative splicing pattern


Shared Exon a
ATGGAGGCCTTAATGGGAGGCCAGTGCGCCGCACAGAGCGTCGGACCGGCGAATCAGCTGTTTGGGCTGCTGGTGCAAACAATCCTGGCGGCACAGTGTGCGATTTCCCCACCGGATATGTGGCCGAAGGACTACGGCCCGACAGCACTGCAGCGCGGATTGGATGAGTACGATTTCGTGATCGTCGGTGCCGGTTCCGCCGGGTCGGTTGTTGCCAATCGACTGTCCGAAAACCCGGACTGGAAGGTTCTGCTGCTAGAAGCGGGCGGTGATCCACCGATCGAGTCTGAG

Intron
GTAGGGTGTCGGAATGTGTGTTTGCTGTCTGCTGTTTGTGTTTGTGTTTGTGTGCTTCTTATTTTATTTCCTACCCTACCATCCTTCTTCTGCTTAATTCTTCAACATTCCGCCTTTTCCCATCATCCTCTTATTAACCTTCCCATCCCCATTTTGTAG

Alternative Exon b
ATACCCTTTATGCAAATTCATTTAGCGAAATCAAGCGTAGATTGGGTTTACTATGCCGATTCGAGGGATAAACTCAACCCGCACAATCGCACTGCTTGTCGAGCGTCAACCTCGCCGGCCGGTTGCTTTTGGCCACGTGGCAAAATGCTCGGCGGTTCAGGAGCGATGAACGCCATGGTGTACATTCGTGGTAATGCACGCGACTACGATGCGTGGGAGTTCGAGGGCAATTCTGGCTGGGGATGGCGGGACGTTTTGCCGTACTTTCGCAAATCGGAAAACAATCACGACGCGGCAGTCGTCGGCGATGGTACGTATCACGGAACGGGAGGATATTTGTCCGTTAGTAGTGCCTCAGGTCATTCCGGCCACATGGAACATCTGATAGCAGCGGTACAGGAAAGCGGATACGACTACTTGGAAGATTTCAATGGCGAAAATCATATCGGTTTCGGTCGGGTGCAGCTTAACACGATCGAAGGTGCTCGGTGCAGTCCGGCGAAGGCATTCCTTGCACCTATCAAGGACCGTCGAAACTTGCATGTTATTAAACGAGCACTTGCAACGAAGCTTGAGGTTGATGCGCATCAGCGGGTATCGTCAGTGCGGTTTGTAATTGACGAGCATAACGATTCTTCAAACGACCAGACGCGTGTGCTGGAGGTTAAGGTGCGCAAGGAGACGATCGTTTCGGCTGGTGCAGTAAACACGCCGCAGTTGCTCATGCTCTCGGGAATTGGGCAGGAAGAGGATCTGCGCGAGCACGGCATTAGAATCGTATCCGACCTACCCGTTGGACGCAATCTTCAGGACCATGTGATGGTGCCACTGTTTTATTGCATCAATCGTTCGTCAGCCACCGATTTTGATCTGAACCGGAATGTAATAGGACATATGTACGATTATCTGATGCATCGGAATGGTCCACTAAGCGAGATTGGTATCAACGCTTTCACGGGATTTGTAAACACGGTCAATCATTCGGATCCCTTTCCGAACATACAGTACCATCATATGTATTCTCGTAAGCGGTCGAATATAGCTGGTCGGTGGCTGAGAATGATGGAGCTGGACGAACCTTTCAGCAGCAGCGTGGCGGACGCTAACAATGAAGCGGATGTGCTAGGTGCATTCGTAATTTTGTTAAAGCCAAAGTCATGGGGTCGAATAAGGTTGCAATCAGGGCAGATTGAACAGAAACCTAAAATTGATGCCGGTTACCTCACACACCGACAGGATATCGAAACACTAATCGAAGGTATCCGCATACATCAAGACATCATGACAACGGATGCCGCTAAACCGATGGAACCCGAGCCGGTACGGATCGAGCTGCCAAGTTGTCAGGACGAACTGTACGATTCCAACGCGTACTGGGAGTGTTACATTCGAGAACTTACCCTGACACTTTACCATCCAGTGGGGACAGCAAAGATGGGCCCTTCTAATGATCCGGACGCGGTGGTCGACCCAAGACTGCGCGTTAAAGGCGTGGCGGGGCTACGAGTGGTCGACGCTAGCATCATGCCTGACATTGTGAGCGGTAACACGAATGCGGCAGTTATCATGATTGGTGAAAAAGCGTCCGACATGATAAAGCAGGATCATGGATGGAATGAGGAAGAAAAGCAGCGCAATTGA

Intron
GAAATGATACTTTGAAGAAGGAAACACGAGAATGTGTCAAAAAAGGCCTATTACTGTACATATTGCGTTGCGTTTATAATGCACCCGAATTTGCGCTTATGAAATGCACTGGTTGGTTGGTTGGTTGGTTAGTTGGTTGTCGGATGAGAGTTACAGTACTATGGGTTTGGAGTGGTTTTATCTGTTGGCGTGCATACAAGTGGAGGACGATTGCAACTGTTTACACAAGGCGCTATGCACAGACAGAACGGGGGCAGGGCACGTTCTTTTGGATGCACTTGATTCGATGACGATTGAGCGTTAACTTATGTGTACTCTTCACTCCAG

Alternative Exon c
ATCGCATCTATGGCGATGGCGCTGCAGCACAGCGACGTCGACTGGGCGTATAATGTGCAGCGGTCAGACAGCTCGAGCCTGGGAACGCGTAACGGCACATTTTGGCCCCGGGGCCGTACGCTGGGCGGATCCGGTGCAATTAATGCGATGATGTACGTGCGAGGCAATCGGCGTGATTACGACCGCTGGCAGAGTTTGGGCAATCCCGAGTGGGGATGGGAGGATGTTCTGCCTTATTTTCGCAAGTCAGAAAATATGAACAATCCAAGGCTGGTTCGGGGCGAAGGTGCCAAGTATCACCGAACGGGTGGATATTTGAATGTGGAGCAGCGCATTGACAATACGACCTTGAACGGAATCCTGCGCCGAGGTGCATTAGAGCTGGGTTACGAGTGGATTGATGATTTCAATCGGGACCGGCACAACGGTTATGGTAACACGCAATACACGATTATCGGTGGAACACGCTGCAGTCCGGCCAAGGCGTTCCTTACCCCAGTTCGGAAGCGTCAAAACTTGCACGTCATCAAATATGCGTTCGTGAACCGGGTGCTGATTGACGAGCGTAACGTTGCCACGGGCGTACGCTTCGTTGTCGATGGAAGTCAGCGTGTGCAGCAAGTGGCAGTGCGGCGTGAAGTTATTCTTGCGGCAGGTGCTATCAACACTCCACAGCTCTTGATGTTATCGGGAGTTGGACGGACGGATGAACTGAAGCAGTTCGGTATTCCGCCCAAGGTAGATCTGAACGTTGGAGGTAATCTGCAGGACCATGTAGCGGTTCCACTTTTTTTCAAATTCTACGCACTACAAGAACAGGATATTAATGAGCAACTCGCTCGCATCAATGAATTGTACACGTATGTCGTGCAAAATCGCAGCCAGGCTGTTGTTCGTACTGGACCATTGAATACTGGCGCGTTTCTCAATACTAAAAATACCAGCGATCCTTTCCCAAACTTGCAGATATTAAACTTTGCCTTTCCGAGGGGCGGTAGGTTCAGCGAGGCACAGACAAGGCATTTTGAATTTACCGACATAATCAGTGCATCGGTGCAGGAGGTGGATCGTGTCACTCCGGCGATGTATGTGCACATTACAGCACTCAACCCGAAATCGCGCGGTCGCGTCAAGCTGTCGAGTGCTAACCCTCGGGTGCATCCAATCATTGAGGCGAACTACTTTGAACATACAGATGATCTGAACGTATTGGTGCAGGGAATACGACTCCAGCAACGGCTACTACAGACGGAAGCGTTTCGGAGTGCTGGAGCAGCGCTTCACCGGATTGATATACCCGGATGCCAAGAGCTGGTATATGATACGGACGCGTACTGGGAGTGTTACGTACGGCAGCTCACCGTCACTACCTACCATCCAGTTGGGACGGCAAAAATGGGCCCGGCCACGGATCCAGATGCTGTGGTAGACTCTAAACTTCGTGTAAGAGGCGTTCATGGGTTGCGAGTGATCGACGCCAGCATTATGCCGTTAATAGTTAGTGGCAACACGAATGCTCCGACTATCATGATCGCTGAAATGGGATCGGACTTCATCAAACAAGAACACGGGGAACTCTTAGATGAAACCGGAAATGAATTTTAA

Intron
CTTCAACAGTGGGATTTTAAATGTTTAATTTGAATTTGAAATTATTGAATATAAAATTATCAAATTCCCTAATCCGAACAATCCAATAATTTCCTTAAATCTACTCCTGATTCTGCTATCCTCCTATTTCTGACTATCTATTTCTAATTGTAGTTTTGAATTTACTTCTATTCTGAACATAAAATATGTAGATTGGTCGTATGCCAAGTAGCGTTGCTAGTTTGCATCCATGTTTACATCAACCGCTTTTTGCAG

Alternative Exon d
ATTCCCGAAACATTCTTCACCATACAAAAAACCGACGCCGATTGGGAAAATTACGTCGAACCGACGCCACACGCTAGCAAGGGCTCGAAAGACGGCGCCTTTTGGCCGCGGGGTCGTACGCTCGGTGGCTGTGGTGCCATCAATGCGATGTTGTATGTGCGCGGCAATTCCCGCGATTACGACGGCTGGGCTGAACTGGGCAATCCAAACTGGGAATGGAGCGATGTGCTACCGTACTTTAAGAAAAGCGAAGACAACCACGACTCAGAGCTGTTGCGTCGCGATGGCGGCAAGTATCATGCTGCTGGCGGGTACCTCAAAGTCGGTAACTTCCCGGTAAATCATCCCCTAGCCGAAGTAATGCTGCAAGCGTTCAAGGACGCAGGATTTGAGAGTACTGCCGACATTAACGGAGCACGGCAGGTTGGTTTCGGACGGGCACAGGGTACGATTGTGAACGGTACACGCTGTAGCCCGGCCAAGGCATTCCTGGTGCCTGTGAAAGACCGTCCCAATTTGCACGTTATCAAGCACGCGGTCGTGGTTACGGTCGAGCGCGATCCATCGACTGAACGGTTCAAGTATGTGAATTTTATGATCGATAATAAGGTGTTGAAGGTGGCTCATGCACGCAAAGAAGTGATCCTTGCAGCCGGTGCAATTAATACACCACACATCCTACAGCTGTCCGGCATTGGGCCGAAGGCTCTGTTGGAAAAGGTAAACATTCCTTTGGTTGCTGATCTGCCGGTGGGAGAAAATCTGCAGGATCATCTGTTCGTGCCGCTGCTCTTTAAAATGCACAAATCAACTGCCGAAAATTACAACATACAGCAGGAATTGGCGAAGAATCTGTTCCAGTACATTATGACGCGCTCCGGGCCGATGGCTGGACATGGTGTGACGAGTGTAATCGGATTTATCAACACACTTGATGCAACCAGCCCTTTCGCAGACATTGAGTATCACTTCTTCCAGTTCGAGAAGGGCTCTGGGAAGTCGGTTTTGTTCTGCGATAAGGTTGGCTACACCCAGGAGATATCGCAGTCGATGCTAGAAGCGGCTACGGAGGCCGACGTGGTGATGGCTATCGTGGTGTTGCTCAACCCTAAATCGAAAGGACGCGTAACGCTTGCTACCGAGGACTTTAATGAGTTCAATCCGCCGCGCATTCAAAGCGGCTATCTGGAGGCGAAGGAAGACGTTGAGGCTGTTTTGCGTGGAATTCGTTACATCAATAAGATTGTCGACACACCGACTTTCCGTGAGCATGAGGGAGAACTGCACCGCATGAAGCTGTCCGAGTGTGATGAACTGGTGTACGATAGTGATGATTACTGGGAGTGCTATGCACGCTATACGACCCTTACGTTGTATCATCCAGTGGGAACGGCTAAGATGGGTCCTGACAGTGACAAAGAAGCAGTCGTCGATGCAAGGCTGCGTGTAAAGGGTGTTGAAGGACTGCGCGTGGTCGATGGTAGCATTATGCCGAACATTGTGTCGGGAAATACTAACGCACCGATTATGATGATCGGCGAAAAGGCTTCGGACATGATTAAGGAAGATTGGGGTGAGGGGCCAAACCATACTGAGCTTTAA

Intron
GCGACCACATGCTGTTTTGTATGCTTTTCAATAAATGTTCATCTCATTGATTCCATTTTTTCTGTATCGATGCATTACCGTTTATTCATTATTGAGCTTATTGTTTGTCTTCAATCAATTGATCACCGGTAAGGAAAAACTTTCTTGATGTTTCCCAAGTATATAGAAACTCTTACCCTTAATTAG

Alternative Exon e
GTACCATATCTGGCATTCGCTTTGCTTAACGGTTCGCATGTCTGGAATTATTACGCCGAAAGGAGTGACACAGCTAGCAAAGGCTACAAGCGCGGAAGTTACTGGCCGAGGGGTAAAATGTTGGGTGGATCAAGCAGTAACAATATCATGCTGTACGTGCGTGGCAATAGCCGCGATTACGATCGCTGGGAGGAGCAGGGTAATCCGGGCTGGGGTTGGAAGGATGTGCTGGAGTATTTCAAAAAGTCCGAAGATAACGGGGCGCAACATTTGCTGCAGGAGAGAGCCGACTACCACGCACAAGGTGGTTTACTCAAGGTCAATTCTTTCATGTCAAACGACATGACTAAACTAGTGATAACTGAGGCGGCACAAGAGTTGGGTATACCGGAGATTATGGACATCAACAGTGATGAGTATATCGGTTACAATGTAGCGCAAGGCACGGTCCACAAGGGAAGACGCTGGAGTACAGCAAAAGCATTTCTAAACACCGCAGCTGATCGACCCAATCTGCACATCATTAAAAATGCTCACGTGACCAAGATCAACTTCGAGGGGACTGCAGCGACAGGCGTGACGTTCGATGTGCCCTCCCAGACGGGTGTTTCAGCAAGCATACGCAAAGAAGTGATTATATCGGCTGGTGCAATAAATACACCACAAGTTTTGCAGCTTTCCGGACTGGGAGCAAAGGAGCAACTCGATCGGCTAGACATCCCGCTGGTTAAGGAAATACCGTCAGTGGGGGAAAATTTGCAAGATCATTTGATTGTGCCCCTGTTTCTGAGTCTGCACGGTTCACGACCGATCGAACGCAGCATGGATGAACTGCTCGACAGTATCTACAGTTACTTCCGTTACGGGCTTGGTACATTTGGTACCGTCGGTATAACAGATCTTTTAGCGTTCGTCAACACACAAAGCCCGGCCGCCAAATTCCCGGACATACAGTACCATCACTCGCTCATTCTTTGGAAAACGCCCGATATAGCACGACTCACTCAGTGTTTCGGCTGGGAAGACTACATTTCCCATCAAATAATTGAGCAAAACCAAAAGTCCGAAATCCTTATGGTGATGGTAACACTACTCAATCCCAAATCGAAAGGAAATGTGCAGCTTCGCTCGTCCAACCCGTACGATGCACCAATCATCAACGCTAACTACCTCGACGACCAGCGGGATGTAAAAACGATCATTCGTGGCATTCGGTTCTTCCGCAAACTTTTGGATACGGAAAATTTCGGCTATCATGAGCTGAAAGAGTTCCACCTGAAGATTGAGGAATGCGATCGGTTGGAGTACGAATCAGATAGCTACTGGGAGTGTTACGCCCGATACATGTCCTCTACTATCTACCATCCTACGGGTACGGCCAAAATGGGTCCCAATGGAGATCAAGCGTCCGTTGTCGATTCTAGACTGAAGGTGAGAGGGGTACAAAATTTACGCGTAATAGATGCAAGCATTATGCCCGACATTGTGAGTGGCAACACAAATGCACCGACTATCATGATCGGTGAAAAGGGTGCCGATATGATAAAGGAGGATTACGGAGTAGAGAAGAAGGAAGCAGCTACACACACAGAACTCTGA
