# Supplementary material for: Expansion and evolution of insect GMC oxidoreductases
Source: BMC Evol Biol. 2007 May 11;7:75. doi: 10.1186/1471-2148-7-75 (PMC1891103; doi:10.1186/1471-2148-7-75)
Supplement: Additional File 7 — Table of gene information. The information of gene sources. [file 1471-2148-7-75-S7.xls]

## Sheet: Sheet1
All protein sequences are available in Additional File 8.
The sequences in the public database were accessed before June 2006.
Gene name used in this study	GB gene name	GB no. used for our analysis ("ts", predicted manually in this study)	Genomic sequence source	Protein sequence source	Comments (all adjustments of NCBI predicted sequences are based on alignments with putative homologs)	Other GB predicted protein seqs that are different from our prediction (thus not used in this study)
D. melanogaster
GMC A1	CG9503	AE003497
EO-B1	CG9504	AE003497
GMC G1	CG12398	AE003497
GMC B2	CG9509	AE003497
GMC B3	CG9512	AE003497
GMC B1	CG9514	AE003497
GMC E1	CG9517	AE003497 ("isoform B")
GMC Z1	CG9518	AE003497
GMC Q1	CG9519	AE003497
GMC Q2	CG9521	AE003497
GMC I1	CG9522	AE003497
GMC I2	CG12539	AE003497
CG6142	CG6142	NM_143209
NinaG	CG6728	NM_141813
GLD		NM_058155
A. gambiae
GMC I4		ts	AAAB01008844		CDS available in Additional File 9	EAA06092
GMC K1		ts	AAAB01008844		CDS available in Additional File 9
GMC I3		ts	AAAB01008844		CDS available in Additional File 9
GMC Q4		ts	AAAB01008844		CDS available in Additional File 9	EAA06074
GMC Q3		EAA05992	AAAB01008844
GMC Z1		ts	AAAB01008844		CDS available in Additional File 9
GMC E1		EAA45201	AAAB01008844
GMC D1		ts	AAAB01008844		CDS available in Additional File 9
GMC B4		ts	AAAB01008844		CDS available in Additional File 9	EAA06000
GMC G3		EAA45202	AAAB01008844
GMC G2		ts	AAAB01008844		CDS available in Additional File 9	EAA45199
GMC A1		EAA06052	AAAB01008844
6142-like-1		ts	AAAB01008859	EAA07534	5' extended; no complete CDS available
6142-like-2		EAA07532	AAAB01008859
GLD		ts	AAAB01008859		CDS available in Additional File 9	EAA08043
A. mellifera
GMC A1		XM_394224	NW_622640
GMC G1		XM_624767	NW_622640
GLXr-1		XM_394223	NW_622640
GMC B6		ts	NW_622640	XM_624799	extra exon at 3' end removed; no complete CDS available
GMC L1		ts	NW_622640	XM_394222	extra exon inserted in 5' removed; no complete CDS available
GMC D1		XM_624832	NW_622640
GMC E1		XM_394221	NW_622640
GMC Z1		XM_394220	NW_622640
GMC Q7		XM_394219	NW_622640
GMC M1		XM_394218	NW_622640
GMC B7		ts	NW_622646		CDS available in Additional File 9	XP_394209
GMC B8		XM_392145	NW_622646
GMC B9		XM_394210	NW_622646
GMC B10		XM_394690	NW_622859
6142-like-3		ts	NW_622873		CDS available in Additional File 9	XM_396549
GLD		ts	AADG05000208		CDS available in Additional File 9	XM_394879
GOX-1		NP_001011574	AADG04002232
GLXr-2		XM_623440	AADG04002231
T. castaneum
GMC Q6		XM_965772	NC_007421
GMC A1		XM_967033	NC_007421
GMC G1		XM_967082	NC_007421
GMC B5		XM_967132	NC_007421
GMC D1		XM_967245	NC_007421
GMC E1		XM_967337	NC_007421
GMC Z1		XM_967391	NC_007421
GMC Q5		XM_967439	NC_007421
GMC I5		XM_967539	NC_007421
GMC K2		XM_967582	NC_007421
GMC K3		XM_967622	NC_007421
GMC I6		XM_967664	NC_007421
GMC I7		XM_967704	NC_007421
GMC L1		ts		XM_968243	extra exon inserted in 5' removed; no complete CDS available
GLXr-3		XM_963084
GLXr-4		XM_963385
6142-like-4		XM_964328
XM_961446		XM_961446
XM_961538		XM_961538
XM_968249		ts		XM_968249	extra exon at 3' end removed; no complete CDS available
XM_967481		XM_967481
NinaG-like		XM_963288
GLD		XM_962247
Non-insect GMC
Human CHD		AAH34502
Cele CHD		NP_495846
Ecol CHD		NP_414845
Pama GOX		AAD01493
Anig GOX		AAF59929
Aory GOX		AO090012000544 (DOGAN)
